# Supplementary material for: Intragastric Safflower Yellow Alleviates HFD Induced Metabolic Dysfunction-Associated Fatty Liver Disease in Mice through Regulating Gut Microbiota and Liver Endoplasmic Reticulum Stress
Source: Nutrients. 2023 Jun 29;15(13):2954. doi: 10.3390/nu15132954 (PMC10343935; doi:10.3390/nu15132954)
Supplement: Supplementary file 1 [file nutrients-15-02954-s001.zip]

Archive with 5 entries (5 files):
- Fig.S1.pdf
- Fig.S2.pdf
- Fig.S3.pdf
- Fig.S4.pdf
- Table S1.pdf
